# Supplementary material for: Cell cycle networks link gene expression dysregulation, mutation, and brain maldevelopment in autistic toddlers
Source: Mol Syst Biol. 2015 Dec 14;11(12):841. doi: 10.15252/msb.20156108 (PMC4704485; doi:10.15252/msb.20156108)
Supplement: Supplementary file 3 — Dataset EV1 [file MSB-11-841-s003.xls]

## Sheet: LEGEND TO Dataset E1
TAB TITLE	LEGEND
Modules Enrichment	Process Networks (Metacore) enrichment for the seven module with significant association with neuroanatomic measures by WGCNA across ASD and control toddlers. FDR<0.05
Modules Enrich. Brain Filter	Process Networks (Metacore) enrichment after brain filtering for the three modules with significant association with TBV. FDR <0.05
WGCNA CONTROL enrichment	Process networks (Metacore) enrichment for each of the 2 modules associated with TBV measures from the WGCNA analysis using control toddlers. FDR<0.05
WGCNA ASD enrichment	Process networks (Metacore) enrichment for each of the 9 modules associated with TBV measures from the WGCNA analysis using ASD toddlers.
Modules Top 30 genes	Top 30 genes selected based on network features (Gene significance and connectivity) for each module correlated with TBV
PPI analysis gene lists	Hub-genes based on PPI analyses and Gene Significance (GS) values
PPI analysis stats	PPI analysis statistics and direct connections
Upstream enrichment	Process Networks and Pathway Maps (Metacore ) enrichment of regulatory genes upstream of 23 PPI candidate genes for brain maldevelopment in ASD
CHD8-related enrichment	Process Networks (Metacore) enrichement for CHD8-related downstream targets identitied in two independent studies
Hc Genes Table	Gene ontolofy funcional annotation and description for the 33 high confidence genes (Metacore)

## Sheet: Modules Enrichment
	Process Networks (Metacore ) enrichment for the seven module with significant association with neuroanatomic measures by WGCNA across ASD and control toddlers
	GreenYellow_genelist
#	Networks	pValue	Ratio
1	Cell cycle_Core	9.339e-40	40/115
2	Cell cycle_Mitosis	2.265e-36	44/179
3	Cytoskeleton_Spindle microtubules	2.054e-30	33/109
4	Cell cycle_S phase	2.593e-29	36/149
5	Cell cycle_G2-M	9.807e-17	29/206
6	Cell cycle_G1-S	1.138e-10	20/163
7	Cytoskeleton_Cytoplasmic microtubules	6.533e-07	13/115
8	DNA damage_DBS repair	7.227e-07	13/116
9	DNA damage_Checkpoint	1.561e-06	13/124
10	Cell cycle_Meiosis	1.767e-06	12/106
11	Proteolysis_Ubiquitin-proteasomal proteolysis	0.000167	12/166
	Grey60_genelist
#	Networks	pValue	Ratio
1	Protein folding_ER and cytoplasm	2.339e-08	6/45
2	Protein folding_Response to unfolded proteins	3.212e-07	6/69
3	Apoptosis_Endoplasmic reticulum stress pathway	1.284e-06	6/87
4	Protein folding_Folding in normal condition	0.0001201	5/119
5	Immune response_Phagosome in antigen presentation	0.0004339	6/243
6	Immune response_Antigen presentation	0.001229	5/197
7	Muscle contraction_Nitric oxide signaling in the cardiovascular system	0.001718	4/125
8	Protein folding_Protein folding nucleus	0.001763	3/58
	Salmon_genelist
#	Networks	pValue	Ratio
1	Cell adhesion_Integrin-mediated cell-matrix adhesion	5.411e-10	18/214
2	Cell adhesion_Platelet-endothelium-leucocyte interactions	1.243e-08	15/174
3	Cell adhesion_Platelet aggregation	2.2e-07	13/158
4	Muscle contraction	4.097e-06	12/173
5	Blood coagulation	4.258e-05	8/94
6	Cytoskeleton_Actin filaments	0.0007002	9/176
7	Cytoskeleton_Regulation of cytoskeleton rearrangement	0.0009259	9/183
8	Inflammation_Histamine signaling	0.002572	9/212
9	Proliferation_Positive regulation cell proliferation	0.0034	9/221
10	Development_Skeletal muscle development	0.003702	7/144
	Cyan_genelist
#	Networks	pValue	Ratio
1	Cytoskeleton_Regulation of cytoskeleton rearrangement	0.0002873	7/183
2	Development_Hemopoiesis, Erythropoietin pathway	0.0003789	6/136
3	Cell adhesion_Integrin-mediated cell-matrix adhesion	0.0007384	7/214
4	Cytoskeleton_Actin filaments	0.001471	6/176
	Turquoise_genelist
#	Networks	pValue	Ratio
1	Inflammation_Interferon signaling	1.704e-06	24/110
2	Inflammation_TREM1 signaling	3.141e-06	28/145
3	Inflammation_NK cell cytotoxicity	4.479e-06	30/164
4	Development_Blood vessel morphogenesis	6.728e-06	37/228
5	Protein folding_Folding in normal condition	7.324e-06	24/119
6	Immune response_TCR signaling	1.524e-05	30/174
7	Inflammation_Amphoterin signaling	6.259e-05	22/118
8	Chemotaxis	8.328e-05	24/137
9	Proliferation_Negative regulation of cell proliferation	0.000115	29/184
10	Protein folding_Response to unfolded proteins	0.0001582	15/69
11	Apoptosis_Death Domain receptors & caspases in apoptosis	0.0003304	21/123
	Yellow_genelist
#	Networks	pValue	Ratio
1	Translation_Regulation of initiation	3.128e-08	19/127
2	Translation_Translation in mitochondria	8.826e-07	21/187
3	Signal Transduction_Cholecystokinin signaling	9.711e-06	14/106
4	Inflammation_Neutrophil activation	0.0001168	19/219
5	Immune response_Phagocytosis	0.0001399	19/222
6	Development_Hemopoiesis, Erythropoietin pathway	0.0001605	14/136
7	Cell adhesion_Integrin priming	0.0002748	12/110
8	Development_EMT_Regulation of epithelial-to-mesenchymal transition	0.000507	18/226
9	Reproduction_Spermatogenesis, motility and copulation	0.0005935	18/229
10	Signal transduction_WNT signaling	0.0007853	15/177
11	Apoptosis_Anti-Apoptosis mediated by external signals via MAPK and JAK/STAT	0.0008822	15/179
	LightGreen_genelist
#	Networks	pValue	Ratio
1	Inflammation_NK cell cytotoxicity	4.899e-16	18/164
2	Immune response_Antigen presentation	3.35e-05	9/197
3	Inflammation_Jak-STAT Pathway	0.0001566	8/188
4	Chemotaxis	0.0009515	6/137
5	Cell adhesion_Leucocyte chemotaxis	0.001533	7/205

## Sheet: Modules Enrich. Brain Filter
	Process Networks (Metacore ) enrichment after brain filtering for the three modules with significant association with TBV
	GreenYellow_genelist
#	Networks	pValue	Ratio
1	Cell cycle_Core	5.154e-28	31/115
2	Cell cycle_S phase	7.068e-26	32/149
3	Cell cycle_Mitosis	7.068e-26	34/179
4	Cytoskeleton_Spindle microtubules	1.208e-23	27/109
5	Cell cycle_G2-M	5.157e-13	24/206
6	Cell cycle_G1-S	1.59e-07	16/163
7	DNA damage_DBS repair	7.471e-07	13/116
8	DNA damage_Checkpoint	1.097e-05	12/124
9	Cell cycle_Meiosis	1.414e-05	11/106
10	Cytoskeleton_Cytoplasmic microtubules	2.867e-05	11/115
11	DNA damage_BER-NER repair	0.0006923	9/109
12	Proteolysis_Ubiquitin-proteasomal proteolysis	0.0007557	11/166
	Grey60_genelist
#	Networks	pValue	Ratio
1	Protein folding_ER and cytoplasm	1.245e-06	6/45
2	Protein folding_Response to unfolded proteins	8.594e-06	6/69
3	Apoptosis_Endoplasmic reticulum stress pathway	2.634e-05	6/89
4	Immune response_Phagosome in antigen presentation	0.006053	6/243
5	Immune response_Antigen presentation	0.01472	5/197
6	Protein folding_Folding in normal condition	0.01493	4/119
7	Muscle contraction_Nitric oxide signaling in the cardiovascular system	0.01493	4/124
8	Protein folding_Protein folding nucleus	0.01493	3/58
	Salmon_genelist
#	Networks	pValue	Ratio
1	Cell adhesion_Integrin-mediated cell-matrix adhesion	2.025e-08	18/214
2	Cell adhesion_Platelet-endothelium-leucocyte interactions	1.77e-05	13/174
3	Cell adhesion_Platelet aggregation	2.925e-05	12/158
4	Muscle contraction	5.768e-05	12/173
5	Blood coagulation	0.0005949	8/94
6	Cytoskeleton_Actin filaments	0.008101	9/176
7	Cytoskeleton_Regulation of cytoskeleton rearrangement	0.00923	9/183
8	Inflammation_Histamine signaling	0.02368	9/213
9	Development_EMT_Regulation of epithelial-to-mesenchymal transition	0.02866	9/225
10	Development_Skeletal muscle development	0.02866	7/144

## Sheet: WGCNA CONTROL enrichment
Process networks (Metacore) enrichment for each of the 2 modules associated with TBV measures from the WGCNA analysis using control toddlers.
		Magenta_genelist
	#	Networks	pValue	Ratio
	1	Cell cycle_Core	1.734e-39	37/115
	2	Cell cycle_Mitosis	9.918e-36	40/179
	3	Cell cycle_S phase	1.615e-30	34/149
	4	Cytoskeleton_Spindle microtubules	1.494e-29	30/109
	5	Cell cycle_G2-M	1.048e-19	29/206
	6	Cell cycle_G1-S	7.991e-09	16/163
	7	DNA damage_Checkpoint	1.023e-07	13/124
	8	Cell cycle_Meiosis	8.622e-06	10/106
	9	DNA damage_MMR repair	4.691e-05	7/59
	10	Cytoskeleton_Cytoplasmic microtubules	0.0001089	9/115
		MidnightBlue_genelist
	#	Networks	pValue	Ratio
	1	Protein folding_ER and cytoplasm	6.174e-06	4/45
	2	Protein folding_Response to unfolded proteins	3.431e-05	4/69
	3	Immune response_Phagosome in antigen presentation	0.0004446	5/243
	4	Proteolysis_Ubiquitin-proteasomal proteolysis	0.001017	4/166
	5	Apoptosis_Endoplasmic reticulum stress pathway	0.00171	3/87
	6	Immune response_Antigen presentation	0.001918	4/197
	7	Protein folding_Folding in normal condition	0.004172	3/119
	8	Signal transduction_Androgen receptor nuclear signaling	0.004898	3/126

## Sheet: WGCNA ASD enrichment
Process networks (Metacore) enrichment for each of the 9 modules associated with TBV measures from the WGCNA analysis using ASD toddlers.
		Yellow_genelist
	#	Networks	pValue	Ratio
	1	Inflammation_NK cell cytotoxicity	7.674e-08	23/164
	2	Cell adhesion_Leucocyte chemotaxis	1.217e-06	24/205
	3	Chemotaxis	1.289e-06	19/137
	4	Inflammation_TREM1 signaling	1.214e-05	18/145
	5	Immune response_TCR signaling	1.282e-05	20/174
	6	Immune response_BCR pathway	2.139e-05	17/137
	7	Inflammation_Innate inflammatory response	2.305e-05	20/181
	8	Immune response_T helper cell differentiation	2.845e-05	17/140
	9	Development_Blood vessel morphogenesis	7.406e-05	22/228
	10	Signal transduction_ERBB-family signaling	0.0001393	11/75
		Salmon_genelist
	#	Networks	pValue	Ratio
	1	Cell adhesion_Integrin-mediated cell-matrix adhesion	7.065e-08	16/214
	2	Muscle contraction	1.89e-07	14/173
	3	Cell adhesion_Platelet-endothelium-leucocyte interactions	2.031e-07	14/174
	4	Cell adhesion_Platelet aggregation	2.968e-06	12/158
	5	Blood coagulation	6.501e-05	8/94
	6	Cytoskeleton_Actin filaments	0.001072	9/176
	7	Proliferation_Positive regulation cell proliferation	0.001443	10/221
		Greenyellow_genelist
	#	Networks	pValue	Ratio
	1	Translation_Translation in mitochondria	0.0007492	8/181
	2	Cell adhesion_Platelet aggregation	0.001603	7/158
	3	Cell adhesion_Leucocyte chemotaxis	0.001675	8/205
		Purple_genelist
	#	Networks	pValue	Ratio
	1	Cell cycle_Core	1.032e-43	42/115
	2	Cell cycle_Mitosis	1.084e-30	39/179
	3	Cell cycle_S phase	5.247e-30	36/149
	4	Cytoskeleton_Spindle microtubules	3.836e-24	28/109
	5	Cell cycle_G2-M	3.026e-17	29/206
	6	Cell cycle_G1-S	5.301e-11	20/163
	7	DNA damage_Checkpoint	6.059e-06	12/124
	8	DNA damage_DBS repair	1.825e-05	11/116
	9	DNA damage_MMR repair	0.0001585	7/59
	10	DNA damage_BER-NER repair	0.0003337	9/110
		Grey60_genelist
	#	Networks	pValue	Ratio
	1	Translation_Translation initiation	1.351e-09	11/171
	2	Translation_Elongation-Termination	0.0002659	7/233
		Green_genelist
	#	Networks	pValue	Ratio
	1	Inflammation_Interferon signaling	1.181e-31	35/110
	2	Immune response_Innate immune response to RNA viral infection	4.28e-11	16/84
	3	Inflammation_Inflammasome	2.447e-06	13/118
	4	Immune response_Antigen presentation	0.0001504	14/197
	5	Inflammation_IFN-gamma signaling	0.0001905	10/110
	6	Inflammation_Complement system	0.0002351	8/73
	7	Chemotaxis	0.0002748	11/137
		Black_genelist
	#	Networks	pValue	Ratio
	1	Immune response_TCR signaling	2.317e-05	11/174
	2	Translation_Regulation of initiation	0.0003288	8/127
		Cyan_genelist
		no significant enrichments after FDR correction
		Darkgreen_genelist
		no significant enrichment after FDR correction

## Sheet: Modules Top 30 genes
Top 30 genes selected based on network features for each module correlated with TBV
Gene Connectivity
Module greenyellow				Module grey60				Module salmon				Module cyan				Module turquoise				Module yellow
ASD-specific genes	Control-specific genes	COMMON genes		ASD-specific genes	Control-specific genes	COMMON genes		ASD-specific genes	Control-specific genes	COMMON genes		ASD-specific genes	Control-specific genes	COMMON genes		ASD-specific genes	Control-specific genes	COMMON genes		ASD-specific genes	Control-specific genes	COMMON genes
CENPE	C12orf48	ASPM		LOC642131	GMPPB	ABCB9		ABLIM3	C5orf4	ACRBP		ALAS2	C1orf77	AHSP		BASP1	ACSL1	AQP9		ACSL4	ADSL	FAM49B
MCM10	CCNE2	AURKA		LOC651751	IGLL3	ARMET		C7orf41	ELOVL7	ALOX12		GUK1	LOC100130255	DPYSL5		BCL6	FPR1	CSF3R		C12orf35	APAF1	LOC100129960
PRC1	CDC20	BUB1		SDF2L1	LOC729768	CAMK1G		CMTM5	GP1BA	ANKRD9		HBQ1	LOC389599	EPB42		CEACAM3	FRAT2	FCGR2A		CDC42EP3	CMTM6	LRRK2
UBE2C	DEPDC1B	CCNA2		SLC25A4	PRDX4	CAV1		2013-03-02	ITGB3	ASAP2		IFIT1L	LOC645944	EPB49		CXCR1	FTHL12	GCA		CENTB2	CPEB2	MRPS12
UHRF1	NEK2	CCNB2				CD38		MYLK	NCKAP5	CTDSPL		LOC652140	LOC728453	FBXO7		LOC654103	LAMP2	GK		CYB5R4	CPSF4	NDUFS3
ZWINT	PTTG1	CDK1				CRKRS		PEAR1	PPBP	CTTN		ROPN1B	MIR98	GPR175		LOC730278	LILRB3	ITPRIP		DDX3X	DCTPP1	PELI1
		CDC45L				DNAJB11		SELP	PROS1	DDEF2		SEMA6B	MRPL40	HBD		MANSC1	LIN7A	LIMK2		ELOVL5	DNAJC8	PLXNC1
		CDCA5				ELL2				ESAM		TESC	PMM1	HBE1		MXD1	PSG9	NCF4		JMJD1C	ITPA	SDCBP
		CDKN3				FAM46C				F13A1				LOC100131164		NDEL1	S100A11	NFIL3		LOC729279	KRTCAP2	SPAG9
		CEP55				FKBP11				GNG11				LOC100131391		PSG3	SRGN	NUMB		LYST	LOC391811
		CHEK1				GGH				GP9				LOC100131726		RBM47	TLR6	PFKFB4		MCL1	MEGF9
		DLGAP5				GLDC				ITGA2B				LOC100132499		SLC22A4	TNFRSF1A	PHC2		MNDA	NDUFB8
		GMNN				HSP90B1				ITGB5				LOC440313				RALB		OGFRL1	NDUFS8
		HMMR				IGJ				NRGN				LOC642469				REPS2		POMGNT1	NHP2
		KIAA0101				IGLL1				PDE5A				MUC6				RNF149		RP2	NUDT1
		KIF11				ITM2C				PTCRA				RNF213				SEPX1		SHOC2	PAFAH1B3
		MELK				LOC390712				PTGS1				SELENBP1				STX3		SNX10	SLC12A6
		MND1				LOC642113				SDPR				SERPINA13				TLR1		SNX13	SLC40A1
		NCAPG				LOC647450				2013-09-05				SLC25A39						SPOPL	TMEM154
		NUSAP1				LOC647506				SH3BGRL2				SPRYD3						ST8SIA4	WDR54
		OIP5				LOC652493				TREML1				STRADB						UBE2W	ZFYVE16
		PTTG3P				LOC652694				TSPAN9				UBXN6
		TOP2A				MGC29506				TUBB1
		TYMS				SEC11C
						TNFRSF17
						TXNDC5
Gene Significance
Module greenyellow				Module grey60				Module salmon				Module cyan				Module turquoise				Module yellow
ASD-specific genes	Control-specific genes	COMMON genes		ASD-specific genes	Control-specific genes	COMMON genes		ASD-specific genes	Control-specific genes	COMMON genes		ASD-specific genes	Control-specific genes	COMMON genes		ASD-specific genes	Control-specific genes	COMMON genes		ASD-specific genes	Control-specific genes	COMMON genes
BIRC5	ASPM	KIF20A		ABCB9	BIK	CRKRS		ASAP2	ANKRD9	ARHGAP18		ADIPOR1	AKAP7	PDZK1IP1		ALOX5	ACOT4			BLMH	BTBD2	NTHL1
C6orf129	CCNA2			ARMET	CAMK1G	GLDC		BMP6	ARHGAP21	CALD1		ANKRD54	BLVRB	SF4		ARPC5	ALG9			C6orf108	C10orf118	STRA13
CCNB2	CCNE2			BCL2L11	CAV1	IGLL1		CDC14B	C11orf59	GNG11		ARL1	C17orf68			AUTS2	BTBD6			CDK10	CCDC28B
CCNF	CDK1			C14orf145	CD38	IGLL3		ELOVL7	C15orf26	LY6G6F		CSDA	C20orf108			B4GALT5	CEP290			CLPP	DMAP1
CDCA5	CDC20			DENND5B	ELL2	LOC647506		F13A1	C16orf68	SPARC		EEF1D	DERL2			BID	CPPED1			DDT	ELMOD2
CENPA	CENPE			DNAJB11	FKBP11	LOC652694		FHL1	C5orf62			ERCC5	DSCAM			C3orf26	DCAF7			DMXL2	FAM44A
CENPM	DEPDC1B			EAF2	GGH	MGC29506		FRMD3	CLDN5			GALT	EWSR1			C9orf66	DIS3L			DUSP6	ILKAP
CHST12	DLGAP5			HYOU1	HSPA13	SPATS2		GUCY1B3	CMTM5			LOC100130255	GSPT1			C9orf72	EFHC2			FAM105A	IPMK
EBP	DONSON			IRF4	IGJ	TNFRSF17		JAM3	ESAM			LOC100132499	HECTD3			CDS2	IL8RB			FAM159A	KIF22
FABP5L2	DTL			ITM2C	LOC401845			LEPR	GP9			LOC130773	HEMGN			DSE	IRAK1BP1			HDAC1	KLHDC4
FAM19A2	EZH2			KLHL14	LOC649210			2013-03-02	GPX1			LOC440359	HPS1			FAM193B	KIAA1641			HIST1H2AC	LOC644739
FEN1	GMNN			LOC541471	LOC649923			MMD	GRB14			LOC441775	IGF2BP2			FAM98A	LRRC25			LAGE3	LOC653344
LOC441455	KIAA0101			LOC647460	LOC652102			MPP1	HIST1H2AG			LOC653635	KRT1			HEY1	METT11D1			LCP2	MYO9A
MCM2	KIF11			MOXD1	LOC652493			MYLK	ITGA2B			LOC728453	LOC100130769			IGFBP4	METTL2A			LMAN2	OTUD1
MND1	KPNA2			MTDH	PERP			NCKAP5	KIFC3			LOC731985	LOC100134102			IRAK3	MGC42367			MAPK14	PCSK7
MTHFD1L	MCM10			PDIA4	PRDX4			P2RY12	LOC441481			2013-03-08	LOC100134108			LAX1	MPZL1			MCTP1	PDE4B
PDCD1	MELK			PDIA5	SEC61B			PDGFC	LOC650261			MRPL40	LOC652968			LOC346887	MSTO1			MFSD1	PDPK1
PHF19	MGC40489			POU2AF1	SLC25A4			PGRMC1	PF4V1			PMM1	MAPK13			LOC388707	NUP43			MRPL55	PHF20L1
PLS3	NCAPG			RPN2	TXNDC5			RNF11	PLOD2			PTDSS1	NDUFAF1			LOC641710	OPTN			NDUFA7	PHF3
PSMB7	NEK2			SDF2L1	UAP1			SDPR	SMOX			RPS29	PPIG			MAX	PPARBP			NDUFB9	PRDM1
PTTG3P	NUF2			SEC11C	XBP1			SPOCD1	TAL1			SNCA	PPP2R2A			MEF2A	PPOX			NPM3	RTN4
RACGAP1	NUSAP1							TPM1	TREML1			SSNA1	RN5S9			MRPS9	TBK1			OSGIN2	TCP11L2
RAPGEF5	OIP5							TUBB1	TSPAN9			TRIM58	SNF8			NCOA4	TMEM217			PDCD2L	TGFBR2
RNASEH2A	PRC1							VCL	TUBA4A			TULP4	SNORD8			NOTCH2	TMEM45B			PHPT1	TMEM106C
RRM1	TK1							ZNF185	XPNPEP1			VIL2	SRRD			PARP1	TOP3B			SLC2A1	UPF2
STMN1	TTK											WDR40A	TESC			RGS18	USP36			SSFA2	VARS
STOML2	TYMS											WDR70	UBE2F			SLAMF6	XYLT2			TLR8	ZNF426
TOP2A	UBE2C											ZNF33B	ZNF33A			SNN	ZNF135			WBSCR22	ZNF480
UBE2T	UHRF1															SNX6	ZNF551
																TRIB2	ZNF805

## Sheet: PPI analysis gene lists
Hub-genes based on PPI analyses and Gene Significance (GS) values
CONTROL HUB-GENES MAPPED IN CELL CYCLE PPI NETWORK										ASD HUB-GENES MAPPED IN CELL CYCLE PPI NETWORK
Gene Symbol	GS values all brains	pValues all brains	GS small brains	pValue small brains	GS big brains	pValuebig brains				Gene Symbol	GS values all brains	pValues all brains	GS small brains	pValue small brains	GS big brains	pValue big brains
AURKA	-0.336779	3.90991e-05	-0.361825	8.98701e-06	-0.30349	0.000229014				AURKA	-0.248967	0.0027136	-0.31866	0.000104975	-0.01564	0.852918
BUB1	-0.457366	9.32866e-09	-0.450009	1.71311e-08	-0.377748	3.30202e-06				BUB1	-0.227365	0.00631647	-0.128613	0.125807	-0.104425	0.214539
CCNA2	-0.547625	1.46334e-12	-0.462761	5.91877e-09	-0.628587	4.27834e-17				CCNA2	-0.22928	0.00587784	-0.301348	0.000254823	-0.139456	0.0966852
CCNB2	-0.496821	2.76974e-10	-0.438982	4.14922e-08	-0.482511	1.04453e-09				CCNB2	-0.301698	0.000250427	-0.234272	0.0048596	-0.221837	0.00775009
CCNE2	-0.514114	5.11998e-11	-0.457058	9.57152e-09	-0.289004	0.000464099				CDK1	-0.178227	0.0332	-0.218204	0.00884303	-0.0786978	0.35016
CDK1	-0.576279	5.03815e-14	-0.459301	7.93146e-09	-0.512744	5.87339e-11				CDC45L	-0.277879	0.000778835	-0.253217	0.00227817	-0.115282	0.170361
CDC20	-0.514773	4.79187e-11	-0.478959	1.43871e-09	-0.453838	1.25076e-08				CDKN3	-0.235682	0.00460214	-0.226279	0.00657779	-0.0688521	0.413874
CDC45L	-0.495985	2.99824e-10	-0.441761	3.32992e-08	-0.419034	1.90183e-07				CENPE	-0.253906	0.00221391	-0.208988	0.0122476	-0.055719	0.508633
CDKN3	-0.376636	3.54743e-06	-0.396339	9.57782e-07	-0.361394	9.22712e-06				CEP55	-0.244947	0.00319338	-0.202171	0.0154584	-0.132895	0.113588
CEP55	-0.456439	1.00791e-08	-0.330725	5.47619e-05	-0.455301	1.10805e-08				CHEK1	-0.183297	0.028432	-0.245291	0.00314953	-0.0851591	0.311894
CHEK1	-0.452066	1.44752e-08	-0.359277	1.0497e-05	-0.34252	2.82193e-05				GMNN	-0.182025	0.0295694	-0.22773	0.00623055	-0.0403211	0.632556
GMNN	-0.50711	1.02604e-10	-0.367831	6.19893e-06	-0.34058	3.15295e-05				HMMR	-0.26037	0.00168605	-0.236144	0.0045204	-0.163402	0.0511783
HMMR	-0.488642	5.95929e-10	-0.469786	3.23407e-09	-0.443289	2.94794e-08				KIF11	-0.281379	0.000663297	-0.227214	0.00635214	-0.0945592	0.261286
KIF11	-0.571125	9.46144e-14	-0.577163	4.51749e-14	-0.413475	2.8574e-07				MCM10	-0.217006	0.00923202	-0.262802	0.00151914	-0.128064	0.127443
MELK	-0.558065	4.45087e-13	-0.518865	3.16614e-11	-0.588816	1.03821e-14				MELK	-0.201085	0.0160324	-0.238868	0.00406488	0.00171926	0.983741
NCAPG	-0.502077	1.67465e-10	-0.420995	1.64448e-07	-0.440165	3.7792e-08				NCAPG	-0.221016	0.00798597	-0.197446	0.0180933	-0.154427	0.0655429
NEK2	-0.503978	1.39312e-10	-0.474388	2.1605e-09	-0.427261	1.02716e-07				TOP2A	-0.32482	7.55607e-05	-0.247975	0.00282555	-0.168734	0.0439543
PTTG1	-0.483017	9.97677e-10	-0.422781	1.43945e-07	-0.457284	9.39243e-09				UBE2C	-0.226822	0.00644597	-0.123951	0.140232	-0.187934	0.0245947
TOP2A	-0.486141	7.50287e-10	-0.463848	5.39499e-09	-0.454442	1.18985e-08				UHRF1	-0.211717	0.0111364	-0.234896	0.00474403	-0.0633733	0.452088
										ZWINT	-0.271607	0.00103314	-0.202012	0.0155415	-0.110814	0.187646
HUB-GENES RELEVANT TO BOTH CONTROL AND ASD SMALLER BRAINS										HUB-GENES LOSING CORRELATION STRENGTH IN ASD BIGGER BRAINS
AURKA										AURKA
CCNA2										BUB1
CCNB2										CCNA2
CDK1										CCNE2
CDC45L										CDK1
CDKN3										CDC20
CEP55										CDC45L
CHEK1										CDKN3
GMNN										CEP55
HMMR										CHEK1
KIF11										GMNN
MELK										HMMR
NCAPG										KIF11
TOP2A										MELK
										NCAPG
										NEK2
										PTTG1
										TOP2A
HUB-GENES GAINING BIOLOGICAL SIGNIFICANCE IN ASD BRAINS
UBE2C
ZWINT
CENPC
MCM10
UHRF1

## Sheet: PPI analysis stats
PPI analysis statistics and direct connections
PPI summary
There were 119.0 disease proteins participating in the direct network.
There were 409 direct interactions in total.
Mean associated protein direct connectivity: 6.87394957983
Mean associated protein indirect connectivity: 352.485207101
Mean CI connectivity: 6.6688172043
PPI network Stats
PARAMETER	OBSERVED	EXPECTED	P_VALUE
Direct Edges Count	409	116.782	0.000999001
Seed Direct Degrees Mean	6.87395	2.49698	0.000999001
Seed Indirect Degrees Mean	352.485	129.545	0.000999001
CI Degree Mean	6.66882	4.51708	0.000999001
Direct Connections	Seed Scores
MAD2L1 -- SGOL2	GENE	REGION	P_uncorrected	P_corrected
MAD2L1 -- SPC25	APITD1	40	0.001997	0.001997
MAD2L1 -- CENPE	AURKA	68	0.001997	0.001997
MAD2L1 -- MLF1IP	AURKB	48	0.001997	0.001997
MAD2L1 -- CENPM	BIRC5	121	0.001997	0.001997
MAD2L1 -- CDC7	BUB1B	46	0.001997	0.001997
MAD2L1 -- BIRC5	CBX5	181	0.001997	0.001997
MAD2L1 -- TUBB	CCNA2	104	0.001997	0.001997
MAD2L1 -- CDC20	CCNB1	43	0.001997	0.001997
MAD2L1 -- BUB1B	CCNB2	17	0.001997	0.001997
MAD2L1 -- CENPN	CCNF	55	0.001997	0.001997
MAD2L1 -- UBE2C	CDC2	29	0.001997	0.001997
MAD2L1 -- NUP37	CDC20	209	0.001997	0.001997
MAD2L1 -- CENPA	CDC45L	125	0.001997	0.001997
MAD2L1 -- NEK2	CDC7	140	0.001997	0.001997
MAD2L1 -- ZWINT	CDKN3	138	0.001997	0.001997
MAD2L1 -- APITD1	CDT1	164	0.001997	0.001997
MAD2L1 -- NUF2	CENPA	3	0.001997	0.001997
MAD2L1 -- DSCC1	CENPE	203	0.001997	0.001997
MAD2L1 -- SGOL1	CENPM	188	0.001997	0.001997
MAD2L1 -- CDC2	CENPN	160	0.001997	0.001997
MAD2L1 -- NDC80	CKS1B	163	0.001997	0.001997
MAD2L1 -- ZWILCH	FBXO5	102	0.001997	0.001997
MAD2L1 -- AURKB	GINS2	103	0.001997	0.001997
PSMC2 -- PSMB2	GMNN	132	0.001997	0.001997
PSMC2 -- PSMA6	MAD2L1	187	0.001997	0.001997
PSMC2 -- PSMA5	MCM10	31	0.001997	0.001997
PSMC2 -- IDH2	MCM2	27	0.001997	0.001997
PSMC2 -- SHFM1	MCM4	193	0.001997	0.001997
PSMC2 -- PSMB7	MCM6	145	0.001997	0.001997
PSMC2 -- PSMA3	MCM7	173	0.001997	0.001997
PSMC2 -- SEC61G	MLF1IP	109	0.001997	0.001997
PSMC2 -- CCNB2	NDC80	11	0.001997	0.001997
PSMC2 -- NDC80	NEK2	105	0.001997	0.001997
PSMC2 -- CKS2	NUF2	155	0.001997	0.001997
MCM7 -- CDC45L	NUP37	77	0.001997	0.001997
MCM7 -- GINS2	ORC6L	65	0.001997	0.001997
MCM7 -- RPA3	PCNA	107	0.001997	0.001997
MCM7 -- CDC7	PSMB7	174	0.001997	0.001997
MCM7 -- MCM6	PSMC2	93	0.001997	0.001997
MCM7 -- MCM2	PTTG1	44	0.001997	0.001997
MCM7 -- MCM10	RPA3	213	0.001997	0.001997
MCM7 -- MCM4	RPL26L1	18	0.001997	0.001997
MCM7 -- CDT1	RPS24	86	0.001997	0.001997
MCM7 -- ORC6L	SGOL1	20	0.001997	0.001997
RBBP8 -- BRCA1	SGOL2	85	0.001997	0.001997
PBK -- CDC2	SHFM1	96	0.001997	0.001997
PBK -- CCNB1	SPC25	182	0.001997	0.001997
GMNN -- MCM6	TUBB	47	0.001997	0.001997
GMNN -- BRCA1	UBE2C	135	0.001997	0.001997
GMNN -- CDT1	UHRF1	189	0.001997	0.001997
TCTEX1D2 -- PCNA	ZWILCH	67	0.001997	0.001997
CCNA2 -- FEN1	ZWINT	22	0.001997	0.001997
CCNA2 -- CDC20	BRCA1	60	0.00399201	0.00399201
CCNA2 -- BRCA1	BUB1	15	0.00399201	0.00399201
CCNA2 -- CCNE2	CDC25A	91	0.00399201	0.00399201
CCNA2 -- PCNA	CKS2	208	0.00399201	0.00399201
CCNA2 -- CDC2	POLA2	89	0.00399201	0.00399201
CCNA2 -- CDT1	PSMA5	112	0.00399201	0.00399201
CCNA2 -- CKS1B	RPL29	71	0.00399201	0.00399201
PLS3 -- TUBB	RPS7	128	0.00399201	0.00399201
PLS3 -- CTDSP2	UCHL1	39	0.00399201	0.00399201
RRM1 -- RRM2	DSCC1	144	0.00598502	0.00598502
CDC25A -- CCNE1	ECT2	106	0.00598502	0.00598502
CDC25A -- CHEK1	POLE2	196	0.00598502	0.00598502
CDC25A -- CDKN3	PSMA3	212	0.00996506	0.00996506
CDC25A -- CDC2	DONSON	6	0.0119521	0.0119521
CDC25A -- CCNB1	RANBP1	119	0.0139371	0.0139371
CHEK1 -- BRCA1	FEN1	52	0.0159201	0.0159201
CCNB2 -- POLE2	ASPM	90	0.0179012	0.0179012
CCNB2 -- ATAD2	CISD1	136	0.0179012	0.0179012
CCNB2 -- MCM2	STMN1	97	0.0179012	0.0179012
CCNB2 -- AURKA	FANCI	51	0.0198802	0.0198802
CCNB2 -- DSCC1	CHEK1	74	0.0218573	0.0218573
CCNB2 -- PCNA	KIF11	198	0.0218573	0.0218573
CCNB2 -- CDC2	ASXL2	7	0.0258054	0.0258054
CCNB2 -- PRDX1	CEP55	23	0.0258054	0.0258054
CCNB2 -- CKS2	C6orf125	70	0.0277764	0.0277764
MCM4 -- CDC45L	EXO1	134	0.0277764	0.0277764
MCM4 -- GINS2	CCNE2	33	0.0317125	0.0317125
MCM4 -- RPA3	STIL	19	0.0356407	0.0356407
MCM4 -- CDC7	PSAT1	184	0.0376018	0.0376018
MCM4 -- MCM6	HIST1H4K	146	0.0395608	0.0395608
MCM4 -- MCM2	TK1	69	0.0395608	0.0395608
MCM4 -- MCM10	TPX2	179	0.0454261	0.0454261
MCM4 -- CDC2	TIPIN	57	0.0532185	0.0532185
MCM4 -- CDT1	KIF14	197	0.0629141	0.0629141
MCM4 -- ORC6L	RAD51AP1	123	0.0706347	0.0706347
TUBA1B -- TUBG1	TOP2A	195	0.0764041	0.0764041
TUBA1B -- TUBB	RRM2	50	0.0821556	0.0821556
SGOL1 -- SGOL2	ATAD2	34	0.08598	0.08598
SGOL1 -- SPC25	H2AFX	205	0.0917015	0.0917015
SGOL1 -- CENPE	PSMA6	111	0.0936047	0.0936047
SGOL1 -- MLF1IP	PBK	0	0.0974051	0.0974051
SGOL1 -- CENPM	PSMB2	30	0.112527	0.112527
SGOL1 -- BIRC5	RPS21	176	0.112527	0.112527
SGOL1 -- CDC20	TFRC	180	0.127521	0.127521
SGOL1 -- BUB1B	DCLRE1A	158	0.147929	0.147929
SGOL1 -- CENPN	PHGDH	8	0.149772	0.149772
SGOL1 -- NUP37	C13orf34	24	0.151614	0.151614
SGOL1 -- CENPA	HMMR	5	0.15529	0.15529
SGOL1 -- ZWINT	MRPL22	98	0.16262	0.16262
SGOL1 -- APITD1	RRM1	53	0.169917	0.169917
SGOL1 -- NUF2	PLS3	200	0.171736	0.171736
SGOL1 -- NDC80	TUBA1B	129	0.173554	0.173554
SGOL1 -- ZWILCH	CTDSP2	16	0.180803	0.180803
SGOL1 -- AURKB	STOML2	194	0.191618	0.191618
CDKN3 -- CDC2	CTNNAL1	142	0.214802	0.214802
SAR1B -- CDC7	CDCA3	54	0.220105	0.220105
CCNB1 -- CDC20	IDH2	177	0.242874	0.242874
CCNB1 -- BRCA1	PRC1	87	0.253269	0.253269
CCNB1 -- CCNF	NUSAP1	26	0.256718	0.256718
CCNB1 -- UBE2C	FABP5	12	0.260159	0.260159
CCNB1 -- PCNA	TUBG1	211	0.289087	0.289087
CCNB1 -- CDC2	COX17	95	0.314131	0.314131
CCNB1 -- ORC6L	UCK2	108	0.320734	0.320734
SGOL2 -- SPC25	MCTS1	118	0.325665	0.325665
SGOL2 -- CENPE	RBBP8	206	0.341973	0.341973
SGOL2 -- MLF1IP	CHAC2	73	0.377146	0.377146
SGOL2 -- CENPM	CCNE1	37	0.399027	0.399027
SGOL2 -- BIRC5	EZH2	165	0.399027	0.399027
SGOL2 -- CDC20	TYMS	183	0.429605	0.429605
SGOL2 -- BUB1B	PRDX1	153	0.463784	0.463784
SGOL2 -- CENPN	TTK	149	0.468164	0.468164
SGOL2 -- NUP37	DLGAP5	9	0.475425	0.475425
SGOL2 -- CENPA	SMC2	120	0.478315	0.478315
SGOL2 -- ZWINT	HIBCH	41	0.501149	0.501149
SGOL2 -- APITD1	LSM3	156	0.50958	0.50958
SGOL2 -- NUF2	HMGB2	130	0.513769	0.513769
SGOL2 -- NDC80	LDHA	185	0.515161	0.515161
SGOL2 -- ZWILCH	POLQ	63	0.515161	0.515161
SGOL2 -- AURKB	TCTEX1D2	113	0.51794	0.51794
ZWINT -- SPC25	CDCA5	171	0.546631	0.546631
ZWINT -- CENPE	NCAPG	166	0.554667	0.554667
ZWINT -- MLF1IP	SEC61G	191	0.559984	0.559984
ZWINT -- CENPM	E2F2	131	0.569213	0.569213
ZWINT -- BIRC5	ALG5	28	0.647869	0.647869
ZWINT -- CBX5	GFPT1	13	0.654946	0.654946
ZWINT -- CDC20	KIAA1524	59	0.672327	0.672327
ZWINT -- BUB1B	CCNY	204	0.684787	0.684787
ZWINT -- CENPN	PLK4	139	0.684787	0.684787
ZWINT -- NUP37	KIF23	117	0.690371	0.690371
ZWINT -- CENPA	KPNA2	141	0.695904	0.695904
ZWINT -- APITD1	MND1	150	0.706823	0.706823
ZWINT -- NUF2	MELK	82	0.714347	0.714347
ZWINT -- NDC80	KIF15	124	0.717541	0.717541
ZWINT -- ZWILCH	TCEB1	72	0.720718	0.720718
ZWINT -- AURKB	SAR1B	152	0.73838	0.73838
CDC45L -- GINS2	TAF1B	178	0.7495	0.7495
CDC45L -- POLE2	BTG3	157	0.828119	0.828119
CDC45L -- RPA3	HELLS	62	0.837915	0.837915
CDC45L -- CDC7	CCDC90A	192	0.872092	0.872092
CDC45L -- MCM6	BOLA2	14	0.873517	0.873517
CDC45L -- MCM2	DTL	190	0.892631	0.892631
CDC45L -- MCM10	MYL6B	127	0.897165	0.897165
CDC45L -- ORC6L	SLC27A2	151	0.897165	0.897165
CENPN -- SPC25	SNRPC	2	0.898442	0.898442
CENPN -- CENPE	SELS	126	0.906551	0.906551
CENPN -- MLF1IP	GOSR2	115	0.918937	0.918937
CENPN -- CENPM	OIP5	75	0.923424	0.923424
CENPN -- BIRC5	ATP5J	94	0.955568	0.955568
CENPN -- CDC20	PDCD1	21	0.961269	0.961269
CENPN -- BUB1B	CTLA4	4	0.974131	0.974131
CENPN -- NUP37	THOC4	168	0.979592	0.979592
CENPN -- CENPA	FCER1A	56	0.982611	0.982611
CENPN -- APITD1	NDUFV2	175	0.993289	0.993289
CENPN -- NUF2	TRIP13	66	0.995912	0.995912
CENPN -- NDC80	IL12A	133	0.999517	0.999517
CENPN -- ZWILCH	SNRPG	186	0.999677	0.999677
CENPN -- AURKB	MTHFD1L	167	0.999936	0.999936
DONSON -- BIRC5	ACOT7	NA	NA	NA
TCEB1 -- CHAC2	ANLN	NA	NA	NA
NUF2 -- SPC25	BCL2L12	NA	NA	NA
NUF2 -- CENPE	C18orf56	NA	NA	NA
NUF2 -- MLF1IP	CCR9	NA	NA	NA
NUF2 -- CENPM	CHST12	NA	NA	NA
NUF2 -- BIRC5	COX7B	NA	NA	NA
NUF2 -- CDC20	EBP	NA	NA	NA
NUF2 -- BUB1B	HJURP	NA	NA	NA
NUF2 -- NUP37	KDELR2	NA	NA	NA
NUF2 -- CENPA	KIF20A	NA	NA	NA
NUF2 -- APITD1	MRPS18C	NA	NA	NA
NUF2 -- NDC80	PPIL5	NA	NA	NA
NUF2 -- ZWILCH	RAPGEF5	NA	NA	NA
NUF2 -- AURKB	RNASEH2A	NA	NA	NA
CBX5 -- HIST1H4K	SCAP	NA	NA	NA
CBX5 -- NDC80	SPCS3	NA	NA	NA
CDC2 -- FEN1	TIMM8B	NA	NA	NA
CDC2 -- CCNE1	TPRG1L	NA	NA	NA
CDC2 -- PTTG1	UQCRQ	NA	NA	NA
CDC2 -- KIF11
CDC2 -- BIRC5
CDC2 -- CDC20
CDC2 -- BUB1B
CDC2 -- BRCA1
CDC2 -- CCNF
CDC2 -- UBE2C
CDC2 -- BUB1
CDC2 -- TOP2A
CDC2 -- PCNA
CDC2 -- STMN1
CDC2 -- TK1
CDC2 -- CDT1
CDC2 -- RRM2
CDC2 -- ECT2
CDC2 -- CKS1B
CDC2 -- CKS2
CDC2 -- ORC6L
CDC2 -- CEP55
CDC2 -- AURKB
NEK2 -- CDC20
NEK2 -- BUB1B
NEK2 -- UBE2C
NEK2 -- NDC80
KPNA2 -- BRCA1
ORC6L -- RPA3
ORC6L -- CDC7
ORC6L -- MCM6
ORC6L -- MCM2
ORC6L -- MCM10
ORC6L -- CDT1
UBE2C -- PTTG1
UBE2C -- CDC20
UBE2C -- BUB1B
SPC25 -- CENPE
SPC25 -- MLF1IP
SPC25 -- CENPM
SPC25 -- BIRC5
SPC25 -- CDC20
SPC25 -- BUB1B
SPC25 -- NUP37
SPC25 -- CENPA
SPC25 -- APITD1
SPC25 -- NDC80
SPC25 -- ZWILCH
SPC25 -- AURKB
MLF1IP -- CENPE
MLF1IP -- CENPM
MLF1IP -- BIRC5
MLF1IP -- CDC20
MLF1IP -- BUB1B
MLF1IP -- NUP37
MLF1IP -- CENPA
MLF1IP -- APITD1
MLF1IP -- NDC80
MLF1IP -- ZWILCH
MLF1IP -- AURKB
PTTG1 -- CDC20
CENPA -- CENPE
CENPA -- CENPM
CENPA -- BIRC5
CENPA -- CDC20
CENPA -- BUB1B
CENPA -- NUP37
CENPA -- APITD1
CENPA -- NDC80
CENPA -- ZWILCH
CENPA -- AURKB
EZH2 -- POLA2
EZH2 -- AURKA
GINS2 -- MCM6
GINS2 -- BRCA1
GINS2 -- MCM2
BIRC5 -- CENPE
BIRC5 -- CENPM
BIRC5 -- CDC20
BIRC5 -- BUB1B
BIRC5 -- NUP37
BIRC5 -- APITD1
BIRC5 -- NDC80
BIRC5 -- ZWILCH
BIRC5 -- AURKB
CENPM -- CENPE
CENPM -- CDC20
CENPM -- BUB1B
CENPM -- NUP37
CENPM -- APITD1
CENPM -- NDC80
CENPM -- ZWILCH
CENPM -- AURKB
TUBB -- TUBG1
TUBB -- PHGDH
TUBB -- BRCA1
TUBB -- HIST1H4K
TUBB -- DSCC1
TUBB -- RPS24
TUBB -- RPS7
TUBB -- UCHL1
TUBB -- TTK
CKS2 -- CTNNAL1
CKS2 -- CKS1B
APITD1 -- CENPE
APITD1 -- CDC20
APITD1 -- BUB1B
APITD1 -- NUP37
APITD1 -- NDC80
APITD1 -- ZWILCH
APITD1 -- AURKB
PSMB7 -- PSMB2
PSMB7 -- PSMA6
PSMB7 -- PSMA5
PSMB7 -- PSMA3
CCNE1 -- BRCA1
CCNE1 -- RPS24
TOP2A -- THOC4
TOP2A -- ATAD2
TOP2A -- BRCA1
TOP2A -- HIST1H4K
SHFM1 -- PSMB2
BRCA1 -- H2AFX
BRCA1 -- TUBG1
BRCA1 -- HIST1H4K
BRCA1 -- AURKA
ATAD2 -- H2AFX
THOC4 -- H2AFX
THOC4 -- HIST1H4K
THOC4 -- SNRPG
LSM3 -- RPS7
MCTS1 -- MRPL22
EXO1 -- FEN1
EXO1 -- DCLRE1A
EXO1 -- PCNA
BUB1B -- CENPE
BUB1B -- CDC20
BUB1B -- NUP37
BUB1B -- BUB1
BUB1B -- NDC80
BUB1B -- ZWILCH
BUB1B -- AURKB
POLA2 -- POLE2
POLA2 -- RPA3
POLA2 -- MCM10
POLA2 -- PCNA
POLA2 -- NDC80
NDC80 -- CENPE
NDC80 -- MCM6
NDC80 -- CDC20
NDC80 -- NUP37
NDC80 -- AURKA
NDC80 -- ZWILCH
NDC80 -- SMC2
NDC80 -- AURKB
PSMA5 -- PSMB2
PSMA5 -- PSMA6
PSMA5 -- PSMA3
CENPE -- CDC20
CENPE -- NUP37
CENPE -- ZWILCH
CENPE -- AURKB
RRM2 -- ALG5
UHRF1 -- HIST1H4K
NUP37 -- CDC20
NUP37 -- ZWILCH
NUP37 -- AURKB
PSMA3 -- PSMB2
PSMA3 -- PSMA6
PSMA3 -- AURKB
POLE2 -- MCM10
KIF11 -- AURKA
ZWILCH -- CDC20
ZWILCH -- AURKB
NCAPG -- SMC2
DCLRE1A -- FEN1
RPS7 -- RPS21
RPS7 -- RPL26L1
RPS7 -- RPL29
RPS7 -- RPS24
FBXO5 -- CDC20
PLK4 -- GFPT1
PSMB2 -- PSMA6
DSCC1 -- CDC7
DSCC1 -- PCNA
FABP5 -- NDUFV2
FABP5 -- AURKA
TPX2 -- HMMR
TPX2 -- AURKA
RPL29 -- RPS21
RPL29 -- RPL26L1
RPL29 -- RPS24
CDC7 -- RPA3
CDC7 -- MCM6
CDC7 -- MCM2
CDC7 -- MCM10
CDC7 -- PCNA
BUB1 -- CDC20
HIST1H4K -- H2AFX
RPL26L1 -- RPS21
RPL26L1 -- RPS24
CDC20 -- AURKA
CDC20 -- AURKB
C13orf34 -- AURKA
PCNA -- H2AFX
PCNA -- FEN1
PCNA -- RPA3
PCNA -- MCM10
PCNA -- CDT1
GFPT1 -- MELK
GFPT1 -- AURKB
CDT1 -- MCM6
CDT1 -- MCM2
CDT1 -- MCM10
RPS24 -- PSMA6
RPS24 -- RPS21
MCM2 -- RPA3
MCM2 -- MCM6
MCM2 -- MCM10
MCM6 -- RPA3
MCM6 -- MCM10
RPA3 -- MCM10

## Sheet: Upstream enrichment
	Process Networks (Metacore ) enrichment of regulatory genes upstream of 23 PPI candidate genes for brain maldevelopment in ASD
#	Networks	pValue	FDR	Ratio
1	Cell cycle_G2-M	4.42422e-94	6.85754e-92	118/206
2	Cell cycle_G1-S	6.76726e-57	5.24462e-55	81/163
3	Cell cycle_Core	2.81125e-50	1.45248e-48	65/115
4	DNA damage_Checkpoint	4.24511e-41	1.64498e-39	60/124
5	Cell cycle_Mitosis	4.55808e-34	1.413e-32	64/179
6	Cell cycle_S phase	3.26195e-25	7.82756e-24	50/149
7	Cell cycle_G1-S Growth factor regulation	3.53503e-25	7.82756e-24	57/195
8	Reproduction_Progesterone signaling	9.51812e-24	1.84414e-22	58/214
9	Signal transduction_ESR1-nuclear pathway	2.37558e-20	4.09127e-19	54/216
10	Cell cycle_G1-S Interleukin regulation	5.91178e-20	9.16325e-19	41/128
	Pathway Maps (Metacore ) enrichment of regulatory genes upstream of 23 PPI candidate genes for brain maldevelopment in ASD
#	Pathways Maps	pValue	FDR	Ratio
1	Cell cycle_Role of APC in cell cycle regulation	4.85107e-35	3.17745e-32	27/32
2	Cell cycle_ESR1 regulation of G1/S transition	2.25988e-28	7.4011e-26	24/33
3	DNA damage_ATM / ATR regulation of G2 / M checkpoint	1.19137e-24	1.95087e-22	20/26
4	Cell cycle_Regulation of G1/S transition (part 2)	1.19137e-24	1.95087e-22	20/26
5	DNA damage_Brca1 as a transcription regulator	2.25518e-24	2.95429e-22	21/30
6	DNA damage_ATM/ATR regulation of G1/S checkpoint	1.90586e-23	2.08056e-21	21/32
7	Cell cycle_Initiation of mitosis	2.72091e-23	2.546e-21	19/25
8	Cell cycle_Role of SCF complex in cell cycle regulation	4.70099e-23	3.84894e-21	20/29
9	Reproduction_Progesterone-mediated oocyte maturation	4.46775e-22	3.25153e-20	22/40
10	Cell cycle_Cell cycle (generic schema)	8.5716e-22	5.104e-20	17/21

## Sheet: CHD8-related enrichment
	Sugathan et al, 2014 study
	CHD8 >5000 targets enrichment							Enrichment of DE gene after CHD8 knockdown							Enrichment of overlapping genes between CHD8 >5000 targets and DE genes
#	Networks	p-value	FDR	In Data	Total		#	Networks	pValue	FDR	In Data	Total		#	Networks	p-value	FDR	In Data	Total
1	Transcription_mRNA processing	5.04324e-39	7.86746e-37	125	160		1	Cytoskeleton_Regulation of cytoskeleton rearrangement	1.54475e-05	0.00185967	32	183		1	Signal Transduction_Cholecystokinin signaling	2.97534e-05	0.00431424	12	106
2	Proteolysis_Ubiquitin-proteasomal proteolysis	1.88805e-33	1.47268e-31	122	166		2	Development_Neurogenesis_Axonal guidance	2.38419e-05	0.00185967	37	230		2	Transcription_Chromatin modification	0.00018927	0.013722	12	128
3	Translation_Translation initiation	3.47465e-32	1.80682e-30	123	171		3	Cell adhesion_Cadherins	0.000411415	0.0213936	28	180		3	Cardiac development_Wnt_beta-catenin, Notch, VEGF, IP3 and integrin signaling	0.000812474	0.0362624	12	150
4	Cell cycle_Mitosis	5.60418e-19	2.18563e-17	108	179		4	Cell adhesion_Platelet aggregation	0.00146382	0.0469824	24	158		4	Signal transduction_WNT signaling	0.00110574	0.0362624	13	177
5	Transcription_Chromatin modification	6.72779e-17	2.09907e-15	82	128		5	Cell adhesion_Integrin-mediated cell-matrix adhesion	0.00150585	0.0469824	30	214		5	DNA damage_DBS repair	0.00125043	0.0362624	10	116
6	Cell cycle_G2-M	1.68415e-15	4.37879e-14	113	206		6	Cytoskeleton_Actin filaments	0.00302834	0.0764812	25	176		6	Cell cycle_G0-G1	0.00316223	0.0714115	7	71
7	Cell cycle_S phase	9.00878e-14	2.00767e-12	86	149		7	Cardiac development_Wnt_beta-catenin, Notch, VEGF, IP3 and integrin signaling	0.00354261	0.0764812	22	150		7	Development_EMT_Regulation of epithelial-to-mesenchymal transition	0.00344745	0.0714115	14	225
8	Transcription_Transcription by RNA polymerase II	1.15927e-13	2.1751e-12	90	159		8	Signal Transduction_Cholecystokinin signaling	0.00392211	0.0764812	17	106		8	Transcription_Transcription by RNA polymerase II	0.00419476	0.07603	11	159
9	DNA damage_Checkpoint	1.25486e-13	2.1751e-12	75	124		9	Transcription_Chromatin modification	0.00568616	0.0848877	19	128		9	Reproduction_Progesterone signaling	0.00583001	0.093928	13	214
10	DNA damage_DBS repair	9.77422e-13	1.52478e-11	70	116		10	Cell adhesion_Attractive and repulsive receptors	0.00570768	0.0848877	24	175		10	Inflammation_Protein C signaling	0.00941005	0.132055	8	108
11	Translation_Regulation of initiation	2.60257e-12	3.69092e-11	74	127		11	Cell adhesion_Amyloid proteins	0.00598567	0.0848877	26	195		11	Apoptosis_Anti-Apoptosis mediated by external signals via MAPK and JAK/STAT	0.0100179	0.132055	11	179
12	Apoptosis_Apoptotic nucleus	3.92077e-12	5.097e-11	87	159
13	Cell cycle_G1-S	2.36486e-11	2.83783e-10	87	163
14	Translation_Elongation-Termination	4.61156e-10	5.1386e-09	111	233
15	Protein folding_Folding in normal condition	7.48891e-10	7.78847e-09	66	119
16	Protein folding_Protein folding nucleus	1.24224e-09	1.21118e-08	39	58
17	Signal transduction_NOTCH signaling	2.87902e-08	2.64192e-07	107	236
18	DNA damage_BER-NER repair	6.01055e-08	5.20914e-07	58	109
19	Immune response_Phagosome in antigen presentation	9.01654e-08	7.40306e-07	108	243
20	DNA damage_MMR repair	8.85847e-07	6.9096e-06	35	59
	Cotney et al, 2015 study
	CHD8 targets enrichment in hNSC							CHD8 targets enrichment in human brain
#	Networks	p-value	FDR	In Data	Total		#	Networks	p-value	FDR	In Data	Total
1	Cell cycle_Mitosis	1.36099e-09	2.15037e-07	68	179		1	Proteolysis_Ubiquitin-proteasomal proteolysis	5.69738e-10	6.53701e-08	54	166
2	Cell cycle_S phase	7.92925e-09	6.0243e-07	58	149		2	Transcription_Chromatin modification	9.83884e-10	6.53701e-08	45	128
3	Cell cycle_Core	1.14385e-08	6.0243e-07	48	115		3	Transcription_mRNA processing	1.2412e-09	6.53701e-08	52	160
4	DNA damage_Checkpoint	2.23223e-08	8.8173e-07	50	124		4	Cell cycle_Mitosis	4.1448e-09	1.6372e-07	55	179
5	Cell cycle_G1-S Growth factor regulation	3.14492e-08	9.93794e-07	69	195		5	Cell cycle_G1-S	2.2653e-08	7.15834e-07	50	163
6	Reproduction_Progesterone signaling	7.10698e-08	1.87151e-06	73	214		6	Cell cycle_G1-S Growth factor regulation	2.82567e-07	6.57002e-06	54	195
7	Cell cycle_G1-S	1.28027e-07	2.48535e-06	59	163		7	Signal transduction_ESR1-nuclear pathway	3.22603e-07	6.57002e-06	58	216
8	Development_EMT_Regulation of epithelial-to-mesenchymal transition	1.38571e-07	2.48535e-06	75	225		8	Cell cycle_G2-M	3.32659e-07	6.57002e-06	56	206
9	DNA damage_DBS repair	1.47764e-07	2.48535e-06	46	116		9	Signal transduction_Androgen receptor signaling cross-talk	5.19087e-07	9.11286e-06	27	72
10	Cell cycle_G2-M	1.57301e-07	2.48535e-06	70	206		10	Reproduction_FSH-beta signaling pathway	6.82463e-07	1.07829e-05	46	160
11	Cytoskeleton_Spindle microtubules	4.45712e-07	6.40204e-06	43	109		11	Cell cycle_G1-S Interleukin regulation	2.7225e-06	3.9105e-05	38	128
12	DNA damage_BER-NER repair	1.2722e-06	1.67507e-05	42	109		12	Development_EMT_Regulation of epithelial-to-mesenchymal transition	3.12389e-06	4.02774e-05	57	225
13	Development_Hedgehog signaling	1.56986e-06	1.90798e-05	79	254		13	Signal transduction_NOTCH signaling	3.31397e-06	4.02774e-05	59	236
14	Signal transduction_NOTCH signaling	4.89646e-06	5.52601e-05	73	236		14	Immune response_TCR signaling	8.48076e-06	8.9389e-05	46	174
15	Signal transduction_WNT signaling	6.69937e-06	7.05667e-05	58	177		15	DNA damage_Checkpoint	8.70454e-06	8.9389e-05	36	124
16	Reproduction_FSH-beta signaling pathway	1.17408e-05	0.000115941	53	160		16	Development_Hedgehog signaling	9.05205e-06	8.9389e-05	61	254
17	Cell cycle_G1-S Interleukin regulation	5.30293e-05	0.000492861	43	128		17	Signal Transduction_Cholecystokinin signaling	1.1296e-05	0.000104986	32	106
18	Development_Regulation of angiogenesis	6.513e-05	0.000571697	66	223		18	Cytoskeleton_Regulation of cytoskeleton rearrangement	1.5579e-05	0.000125096	47	183
19	Reproduction_Feeding and Neurohormone signaling	7.14415e-05	0.000594093	63	211		19	Translation_Regulation of initiation	1.56537e-05	0.000125096	36	127
20	Cytoskeleton_Regulation of cytoskeleton rearrangement	8.56815e-05	0.000659539	56	183		20	Immune response_BCR pathway	1.58349e-05	0.000125096	38	137
	Common genes between Cotney et al, 2015 and Sugathan et al, 2014 studies
	CHD8 targets enrichment common to Cotney et al, 2015 (hNSC) and Sugathan et al, 2014							CHD8 targets enrichment common to Cotney et al, 2015 (human brain) and Sugathan et al, 2014
#	Networks	p-value	FDR	In Data	Total		#	Networks	p-value	FDR	In Data	Total
1	Cell cycle_S phase	2.519e-07	3.31e-05	34	149		1	Transcription_mRNA processing	1.26674e-11	1.06043e-09	46	160
2	Proteolysis_Ubiquitin-proteasomal proteolysis	4.271e-07	3.31e-05	36	166		2	Proteolysis_Ubiquitin-proteasomal proteolysis	1.3683e-11	1.06043e-09	47	166
3	DNA damage_DBS repair	8.757e-07	4.524e-05	28	116		3	Cell cycle_Mitosis	8.05972e-10	4.16419e-08	46	179
4	Cell cycle_Mitosis	7.602e-06	0.0002779	35	179		4	Cell cycle_G1-S	1.34819e-08	5.22424e-07	41	163
5	DNA damage_BER-NER repair	8.965e-06	0.0002779	25	109		5	Transcription_Chromatin modification	5.667e-08	1.75677e-06	34	128
6	Cell cycle_G1-S	1.713e-05	0.0004425	32	163		6	Immune response_BCR pathway	3.3623e-07	8.68593e-06	34	137
7	DNA damage_Checkpoint	3.24e-05	0.0007174	26	124		7	Inflammation_IL-2 signaling	2.15928e-06	4.40359e-05	27	104
8	DNA damage_MMR repair	4.317e-05	0.0008365	16	59		8	Signal transduction_NOTCH signaling	2.27282e-06	4.40359e-05	47	236
9	Cell cycle_Core	7.009e-05	0.001207	24	115		9	DNA damage_Checkpoint	2.92574e-06	5.03877e-05	30	124
10	Development_EMT_Regulation of epithelial-to-mesenchymal transition	9.74e-05	0.00151	38	225		10	Immune response_Phagosome in antigen presentation	5.27753e-06	7.36315e-05	47	243
11	Translation_Translation initiation	0.0001132	0.00154	31	171		11	Cardiac development_Role of NADPH oxidase and ROS	5.47034e-06	7.36315e-05	31	134
12	Cell adhesion_Amyloid proteins	0.0001192	0.00154	34	195		12	Cell cycle_G1-S Interleukin regulation	5.85412e-06	7.36315e-05	30	128
13	Transcription_Transcription by RNA polymerase II	0.0001676	0.001998	29	159		13	Cell cycle_G1-S Growth factor regulation	6.17554e-06	7.36315e-05	40	195
14	Transcription_Chromatin modification	0.0003937	0.004083	24	128		14	Translation_Regulation of initiation	1.43189e-05	0.00014757	29	127
15	Apoptosis_Apoptotic nucleus	0.0003951	0.004083	28	159		15	Immune response_TCR signaling	1.4736e-05	0.00014757	36	174
16	Apoptosis_Death Domain receptors & caspases in apoptosis	0.0005382	0.005214	23	123		16	Signal transduction_Androgen receptor signaling cross-talk	1.52331e-05	0.00014757	20	72
17	Development_Hedgehog signaling	0.0005998	0.005468	39	254		17	Inflammation_IL-6 signaling	3.17875e-05	0.000289048	27	119
18	Translation_Translation in mitochondria	0.0007169	0.006173	30	181		18	Signal transduction_ESR1-nuclear pathway	3.35668e-05	0.000289048	41	216
19	Protein folding_Folding in normal condition	0.0008282	0.006756	22	119		19	Cell cycle_G2-M	5.53175e-05	0.000451274	39	206
20	Immune response_Phagosome in antigen presentation	0.0009645	0.007475	37	243		20	Inflammation_Amphoterin signaling	7.52466e-05	0.000583161	26	118

[truncated: 1 more sheets: Hc Genes Table]
